# Supplementary material for: Prediction of some quality properties of rice and its flour by near‐infrared spectroscopy (NIRS) analysis
Source: Food Sci Nutr. 2020 Dec 25;9(2):1099–105. doi: 10.1002/fsn3.2086 (PMC7866604; doi:10.1002/fsn3.2086)
Supplement: Supplementary file 1 — Data S1 [file FSN3-9-1099-s001.xlsx]

## Sheet: Raw Data(Khazar)
	میزان آمیلوز	869.21	875.71	882.2	888.7	895.19	901.68	908.17	914.67	921.16	927.65	934.14	940.63	947.12	953.61	960.09	966.58	973.07	979.55	986.04	992.52	999.01	1005.49	1011.98	1018.46	1024.94	1031.42	1037.9	1044.38	1050.86	1057.34	1063.82	1070.3	1076.77	1083.25	1089.72	1096.2	1102.67	1109.15	1115.62	1122.09	1128.56	1135.03	1141.5	1147.97	1154.44	1160.91	1167.37	1173.84
Dm-1	21.74	42.787	44.981	45.764	45.876	46.933	44.722	45.06	43.402	45.815	45.113	45.943	44.832	45.127	44.927	44.816	45.263	44.81	44.608	44.003	44.337	44.103	44.014	43.675	43.772	43.85	44.154	44.378	44.211	44.376	44.495	44.843	44.726	44.876	44.807	44.939	45.006	45.266	45.37	45.453	45.315	45.276	44.996	44.555	43.989	43.297	42.684	41.902	41.372
Dm-3	21.74	50.524	47.636	45.032	45.653	46.378	46.652	45.097	44.731	43.356	43.63	43.667	44.009	44.208	44.103	44.316	43.808	44.171	43.451	43.348	42.885	43.097	42.928	42.458	42.338	42.627	43.027	43.181	43.151	43.299	43.403	43.529	43.586	43.854	43.897	44.226	44.13	44.282	44.103	44.245	44.086	44.031	43.772	43.452	42.778	42.104	41.537	40.808	40.183
Ha-2	20.68	40.235	42.851	45.079	45.063	44.807	46.407	45.957	45.023	44.906	44.992	45.006	44.858	45.29	45.94	45.512	45.07	44.328	44.202	43.95	43.638	43.567	43.538	43.628	43.697	43.533	43.806	43.796	44.059	44.376	44.664	44.897	44.659	44.785	44.99	45.126	45.216	44.982	45.115	45.217	45.142	45.199	44.771	44.595	43.898	43.236	42.502	41.663	41
Ha-3	20.68	44.287	43.383	43.602	44.217	41.996	42.269	43.581	45.548	46.001	45.537	45.205	44.551	44.926	45.558	46.059	45.746	45.233	44.879	44.826	44.387	44.637	44.415	44.695	44.711	44.88	45.214	45.194	45.171	45.319	45.285	45.422	45.435	45.679	45.911	46.188	46.255	46.321	46.257	46.435	46.36	46.242	46.015	45.675	45.082	44.36	43.631	42.972	42.407
Kh-1	21.56	45.325	46.094	47.618	46.683	49.494	49.866	48.8	46.184	46.078	45.998	46.224	45.882	45.574	46.095	46.047	46.597	45.712	45.63	45.092	45.176	44.856	44.45	44.541	44.59	44.786	45.003	45.16	45.357	45.51	45.605	45.856	45.821	45.797	45.759	45.874	45.985	46.23	46.209	46.338	46.012	45.963	45.801	45.434	44.94	44.109	43.593	42.794	42.363
Kh-2	21.56	42.325	44.956	47.455	46.994	48.801	49.444	48.883	46.326	45.517	45.225	45.09	45.742	45.62	46.475	45.856	45.99	44.932	44.931	44.482	44.877	44.698	44.89	44.833	44.979	45.037	45.447	45.14	45.12	45.135	45.457	45.753	45.574	45.668	45.587	45.863	46.024	46.075	46.073	46.127	45.993	45.956	45.767	45.487	44.902	44.024	43.554	42.773	42.34
Dr-1	22.35	44.325	46.19	48.243	48.598	48.453	48.158	47.56	46.711	47.023	47.06	47.697	47.158	47.991	47.826	48.13	47.017	46.849	46.37	46.762	46.276	46.487	46.365	46.415	46.834	46.544	46.915	46.573	46.82	46.741	46.983	46.85	47.21	47.131	47.326	47.267	47.489	47.698	47.722	47.764	47.634	47.62	47.284	46.983	46.47	45.859	45.204	44.465	43.929
K-2	23.15	50.325	48.013	45.219	45.445	43.762	44.885	43.518	45.219	45.452	45.817	45.717	45.578	45.083	44.973	44.77	45.444	44.626	44.797	44.297	44.813	44.212	44.074	43.75	44.019	44.048	44.638	44.597	44.845	44.513	44.827	44.619	44.98	44.836	45.003	44.932	45.247	45.439	45.461	45.503	45.341	45.37	45.037	44.86	44.183	43.559	42.86	42.208	41.598
K-3	22.15	45.689	45.737	45.231	44.402	43.95	45.385	46.424	46.161	45.578	45.244	45.327	44.846	44.971	45.15	45.1	44.802	44.386	44.044	44.128	44.202	44.304	44.035	44.022	44.037	44.224	44.362	44.485	44.525	44.676	44.932	45	45.1	45.163	45.487	45.48	45.588	45.569	45.742	45.844	45.795	45.725	45.512	45.059	44.393	43.772	43.146	42.494	41.841
Dm-2	21	46.602	42.193	42.421	42.812	40.119	39.879	41.121	42.956	43.052	42.82	42.961	43.477	43.307	43.546	43.25	43.424	43.311	42.645	42.701	42.44	42.543	42.171	42.215	42.528	42.678	43.098	43.102	43.291	43.262	43.477	43.572	43.698	43.958	44.41	44.393	44.405	44.263	44.397	44.408	44.443	44.476	44.41	43.914	43.265	42.474	41.717	41.067	40.538
Ha-1	19.25	44.325	48.809	49.411	49.048	48.185	48.103	47.671	47.343	47.174	47.653	47.752	48.005	47.484	47.186	46.58	46.577	46.269	46.274	45.551	45.37	45.334	45.323	45.175	44.752	44.842	44.984	45.277	45.264	45.173	45.4	45.555	45.844	45.886	45.72	45.94	46.033	46.351	46.299	46.23	46.097	46.189	45.821	45.319	44.529	43.989	43.501	42.837	42.243
Kh-3	21	43.166	45.149	45.377	45.602	45.093	45.659	44.273	44.677	44.177	45.02	45.126	45.061	44.603	44.649	44.957	45.034	45.16	44.95	44.413	43.856	43.799	43.973	44.125	44.111	44.048	44.097	44.476	44.893	45.148	45.016	45.027	45.119	45.36	45.755	45.743	45.761	45.543	45.676	45.792	45.722	45.653	45.288	45.129	44.462	43.882	43.077	42.518	41.973
Dr-2	22.35	46.325	49.963	49.21	46.959	49.375	48.655	48.898	46.718	47.262	47.269	46.573	46.837	46.099	46.494	46.016	46.249	45.762	45.801	45.515	45.489	45.436	45.473	45.552	45.281	45.183	45.404	45.503	45.735	45.556	45.883	45.711	46.009	45.984	46.4	46.325	46.429	46.311	46.387	46.425	46.332	46.403	46.097	45.742	45.065	44.524	44.01	43.389	42.72
K-1	23	42.325	45.232	47.565	46.472	44.497	43.546	43.716	44.748	45.236	45.623	46.207	46.019	46.026	45.336	45.443	45.054	45.399	45.125	44.648	44.306	44.301	44.405	44.407	44.173	44.414	44.494	44.636	44.722	44.979	45.211	45.315	45.328	45.509	45.357	45.299	45.275	45.489	45.78	45.841	45.934	45.806	45.685	45.25	44.723	43.891	43.306	42.475	42.097
Dm-4	21	42.897	45.091	45.874	45.986	47.043	44.832	45.17	43.512	45.925	45.223	46.053	44.942	45.237	45.037	44.926	45.373	44.92	44.718	44.113	44.447	44.213	44.124	43.785	43.882	43.96	44.264	44.488	44.321	44.486	44.605	44.953	44.836	44.986	44.917	45.049	45.116	45.376	45.48	45.563	45.425	45.386	45.106	44.665	44.099	43.407	42.794	42.012	41.482
Dm-5	21	49.365	47.746	45.142	45.763	46.488	46.762	45.207	44.524	43.466	43.655	43.777	44.119	44.318	44.213	44.55	43.918	44.281	43.561	43.458	42.995	43.207	43.038	42.568	42.448	42.737	43.137	43.291	43.261	43.409	43.513	43.639	43.696	43.964	44.007	44.336	44.24	44.392	44.213	44.355	44.196	44.141	43.882	43.562	42.888	42.214	41.647	40.918	40.293
Dm-6	21	40.345	42.961	45.189	45.173	44.917	46.517	46.067	45.133	45.016	45.102	45.116	44.968	45.4	46.05	45.755	45.18	44.438	44.312	44.06	43.748	43.677	43.648	43.738	43.807	43.643	43.916	43.906	44.169	44.486	44.774	45.007	44.769	44.895	45.1	45.236	45.326	45.092	45.225	45.327	45.252	45.309	44.881	44.705	44.008	43.346	42.612	41.773	41.11
Dm-7	21	44.397	43.493	43.712	44.327	42.106	42.379	43.691	45.658	46.111	45.647	45.315	44.661	45.036	45.668	46.854	45.856	45.343	44.989	44.936	44.497	44.747	44.525	44.805	44.821	44.99	45.324	45.304	45.281	45.429	45.395	45.532	45.545	45.789	46.021	46.298	46.365	46.431	46.367	46.545	46.47	46.352	46.125	45.785	45.192	44.47	43.741	43.082	42.517
Dm-8	21	49.854	47.77	45.166	45.787	46.512	46.786	45.231	44.865	43.49	43.764	43.801	44.143	44.342	44.237	45.545	43.942	44.305	43.585	43.482	43.019	43.231	43.062	42.592	42.472	42.761	43.161	43.315	43.285	43.433	43.537	43.663	43.72	43.988	44.031	44.36	44.264	44.416	44.237	44.379	44.22	44.165	43.906	43.586	42.912	42.238	41.671	40.942	40.317
Dm-9	21	40.369	42.985	45.213	45.197	44.941	46.541	46.091	45.157	45.04	45.126	45.14	44.992	45.424	46.074	45.985	45.204	44.462	44.336	44.084	43.772	43.701	43.672	43.762	43.831	43.667	43.94	43.93	44.193	44.51	44.798	45.031	44.793	44.919	45.124	45.26	45.35	45.116	45.249	45.351	45.276	45.333	44.905	44.729	44.032	43.37	42.636	41.797	41.134
Dm-10	21	42.317	44.511	45.294	45.406	46.463	44.252	44.59	42.932	45.345	44.643	45.473	44.362	44.657	44.457	44.445	44.793	44.34	44.138	43.533	43.867	43.633	43.544	43.205	43.302	43.38	43.684	43.908	43.741	43.906	44.025	44.373	44.256	44.406	44.337	44.469	44.536	44.796	44.9	44.983	44.845	44.806	44.526	44.085	43.519	42.827	42.214	41.432	40.902
Dm-11	21	50.254	48.326	45.722	46.343	47.068	47.342	45.787	45.421	44.046	44.32	44.357	44.699	44.898	44.793	45.125	44.498	44.861	44.141	44.038	43.575	43.787	43.618	43.148	43.028	43.317	43.717	43.871	43.841	43.989	44.093	44.219	44.276	44.544	44.587	44.916	44.82	44.972	44.793	44.935	44.776	44.721	44.462	44.142	43.468	42.794	42.227	41.498	40.873
Dm-12	21	40.925	43.541	45.769	45.753	45.497	47.097	46.647	45.713	45.596	45.682	45.696	45.548	45.98	46.63	46.325	45.76	45.018	44.892	44.64	44.328	44.257	44.228	44.318	44.387	44.223	44.496	44.486	44.749	45.066	45.354	45.587	45.349	45.475	45.68	45.816	45.906	45.672	45.805	45.907	45.832	45.889	45.461	45.285	44.588	43.926	43.192	42.353	41.69
Dm-13	21	42.572	44.766	45.549	45.661	46.718	44.507	44.845	43.187	45.6	44.898	45.728	44.617	44.912	44.712	44.625	45.048	44.595	44.393	43.788	44.122	43.888	43.799	43.46	43.557	43.635	43.939	44.163	43.996	44.161	44.28	44.628	44.511	44.661	44.592	44.724	44.791	45.051	45.155	45.238	45.1	45.061	44.781	44.34	43.774	43.082	42.469	41.687	41.157
Dm-14	21	40.019	42.635	44.863	44.847	44.591	46.191	45.741	44.807	44.69	44.776	44.79	44.642	45.074	45.724	45.754	44.854	44.112	43.986	43.734	43.422	43.351	43.322	43.412	43.481	43.317	43.59	43.58	43.843	44.16	44.448	44.681	44.443	44.569	44.774	44.91	45	44.766	44.899	45.001	44.926	44.983	44.555	44.379	43.682	43.02	42.286	41.447	40.784
Dm-15	21	44.066	43.162	43.381	43.996	41.775	42.048	43.36	45.327	45.78	45.316	44.984	44.33	44.705	45.337	45.989	45.525	45.012	44.658	44.605	44.166	44.416	44.194	44.474	44.49	44.659	44.993	44.973	44.95	45.098	45.064	45.201	45.214	45.458	45.69	45.967	46.034	46.1	46.036	46.214	46.139	46.021	45.794	45.454	44.861	44.139	43.41	42.751	42.186
Dm-16	21	45.365	42.524	42.752	43.143	40.45	40.21	41.452	43.287	43.383	43.151	43.292	43.808	43.638	43.877	43.581	43.755	43.642	42.976	43.032	42.771	42.874	42.502	42.546	42.859	43.009	43.429	43.433	43.622	43.593	43.808	43.903	44.029	44.289	44.741	44.724	44.736	44.594	44.728	44.739	44.774	44.807	44.741	44.245	43.596	42.805	42.048	41.398	40.869
Dm-18	21	43.421	45.615	46.398	46.51	47.567	45.356	45.694	44.036	46.449	45.747	46.577	45.466	45.761	45.561	45.458	45.897	45.444	45.242	44.637	44.971	44.737	44.648	44.309	44.406	44.484	44.788	45.012	44.845	45.01	45.129	45.477	45.36	45.51	45.441	45.573	45.64	45.9	46.004	46.087	45.949	45.91	45.63	45.189	44.623	43.931	43.318	42.536	42.006
Dm-19	21	49.854	47.378	44.774	45.395	46.12	46.394	44.839	44.473	43.098	43.372	43.409	43.751	43.95	43.845	44.885	43.55	43.913	43.193	43.09	42.627	42.839	42.67	42.2	42.08	42.369	42.769	42.923	42.893	43.041	43.145	43.271	43.328	43.596	43.639	43.968	43.872	44.024	43.845	43.987	43.828	43.773	43.514	43.194	42.52	41.846	41.279	40.55	39.925
Ha-4	19	40.365	42.486	44.714	44.698	44.442	46.042	45.592	44.658	44.541	44.627	44.641	44.493	44.925	45.575	45.124	44.705	43.963	43.837	43.585	43.273	43.202	43.173	43.263	43.332	43.168	43.441	43.431	43.694	44.011	44.299	44.532	44.294	44.42	44.625	44.761	44.851	44.617	44.75	44.852	44.777	44.834	44.406	44.23	43.533	42.871	42.137	41.298	40.635
Ha-5	19	43.922	43.018	43.237	43.852	41.631	41.904	43.216	45.183	45.636	45.172	44.84	44.186	44.561	45.193	45.998	45.381	44.868	44.514	44.461	44.022	44.272	44.05	44.33	44.346	44.515	44.849	44.829	44.806	44.954	44.92	45.057	45.07	45.314	45.546	45.823	45.89	45.956	45.892	46.07	45.995	45.877	45.65	45.31	44.717	43.995	43.266	42.607	42.042
Ha-6	19.65	45.365	47.964	48.566	48.203	47.34	47.258	46.826	46.498	46.329	46.808	46.907	47.16	46.639	46.341	45.735	45.732	45.424	45.429	44.706	44.525	44.489	44.478	44.33	43.907	43.997	44.139	44.432	44.419	44.328	44.555	44.71	44.999	45.041	44.875	45.095	45.188	45.506	45.454	45.385	45.252	45.344	44.976	44.474	43.684	43.144	42.656	41.992	41.398
Ha-7	19.68	45.625	48.199	48.801	48.438	47.575	47.493	47.061	46.733	46.564	47.043	47.142	47.395	46.874	46.576	45.876	45.967	45.659	45.664	44.941	44.76	44.724	44.713	44.565	44.142	44.232	44.374	44.667	44.654	44.563	44.79	44.945	45.234	45.276	45.11	45.33	45.423	45.741	45.689	45.62	45.487	45.579	45.211	44.709	43.919	43.379	42.891	42.227	41.633
Ha-8	19.65	45.625	47.753	48.355	47.992	47.129	47.047	46.615	46.287	46.118	46.597	46.696	46.949	46.428	46.13	45.452	45.521	45.213	45.218	44.495	44.314	44.278	44.267	44.119	43.696	43.786	43.928	44.221	44.208	44.117	44.344	44.499	44.788	44.83	44.664	44.884	44.977	45.295	45.243	45.174	45.041	45.133	44.765	44.263	43.473	42.933	42.445	41.781	41.187
Ha-9	19.85	44.043	43.139	43.358	43.973	41.752	42.025	43.337	45.304	45.757	45.293	44.961	44.307	44.682	45.314	45.998	45.502	44.989	44.635	44.582	44.143	44.393	44.171	44.451	44.467	44.636	44.97	44.95	44.927	45.075	45.041	45.178	45.191	45.435	45.667	45.944	46.011	46.077	46.013	46.191	46.116	45.998	45.771	45.431	44.838	44.116	43.387	42.728	42.163
Ha-10	19.65	43.492	47.976	48.578	48.215	47.352	47.27	46.838	46.51	46.341	46.82	46.919	47.172	46.651	46.353	45.747	45.744	45.436	45.441	44.718	44.537	44.501	44.49	44.342	43.919	44.009	44.151	44.444	44.431	44.34	44.567	44.722	45.011	45.053	44.887	45.107	45.2	45.518	45.466	45.397	45.264	45.356	44.988	44.486	43.696	43.156	42.668	42.004	41.41
Ha-11	19.58	45.625	48.169	48.771	48.408	47.545	47.463	47.031	46.703	46.534	47.013	47.112	47.365	46.844	46.546	45.94	45.937	45.629	45.634	44.911	44.73	44.694	44.683	44.535	44.112	44.202	44.344	44.637	44.624	44.533	44.76	44.915	45.204	45.246	45.08	45.3	45.393	45.711	45.659	45.59	45.457	45.549	45.181	44.679	43.889	43.349	42.861	42.197	41.603
Ha-12	20.68	44.635	48.177	48.779	48.416	47.553	47.471	47.039	46.711	46.542	47.021	47.12	47.373	46.852	46.554	45.948	45.945	45.637	45.642	44.919	44.738	44.702	44.691	44.543	44.12	44.21	44.352	44.645	44.632	44.541	44.768	44.923	45.212	45.254	45.088	45.308	45.401	45.719	45.667	45.598	45.465	45.557	45.189	44.687	43.897	43.357	42.869	42.205	41.611
Ha-13	20.68	41.652	42.034	44.262	44.246	43.99	45.59	45.14	44.206	44.089	44.175	44.189	44.041	44.473	45.123	44.695	44.253	43.511	43.385	43.133	42.821	42.75	42.721	42.811	42.88	42.716	42.989	42.979	43.242	43.559	43.847	44.08	43.842	43.968	44.173	44.309	44.399	44.165	44.298	44.4	44.325	44.382	43.954	43.778	43.081	42.419	41.685	40.846	40.183
Ha-14	20.68	44.574	43.67	43.889	44.504	42.283	42.556	43.868	45.835	46.288	45.824	45.492	44.838	45.213	45.845	46.346	46.033	45.52	45.166	45.113	44.674	44.924	44.702	44.982	44.998	45.167	45.501	45.481	45.458	45.606	45.572	45.709	45.722	45.966	46.198	46.475	46.542	46.608	46.544	46.722	46.647	46.529	46.302	45.962	45.369	44.647	43.918	43.259	42.694
Ha-15	20.68	44.584	43.68	43.899	44.514	42.293	42.566	43.878	45.845	46.298	45.834	45.502	44.848	45.223	45.855	46.854	46.043	45.53	45.176	45.123	44.684	44.934	44.712	44.992	45.008	45.177	45.511	45.491	45.468	45.616	45.582	45.719	45.732	45.976	46.208	46.485	46.552	46.618	46.554	46.732	46.657	46.539	46.312	45.972	45.379	44.657	43.928	43.269	42.704
kh-4	21.56	44.763	45.532	47.056	46.121	48.932	49.304	48.238	45.622	45.516	45.436	45.662	45.32	45.012	45.533	45.485	46.035	45.15	45.068	44.53	44.614	44.294	43.888	43.979	44.028	44.224	44.441	44.598	44.795	44.948	45.043	45.294	45.259	45.235	45.197	45.312	45.423	45.668	45.647	45.776	45.45	45.401	45.239	44.872	44.378	43.547	43.031	42.232	41.801
kh-5	21.56	44.711	45.48	47.004	46.069	48.88	49.252	48.186	45.57	45.464	45.384	45.61	45.268	44.96	45.481	45.433	45.983	45.098	45.016	44.478	44.562	44.242	43.836	43.927	43.976	44.172	44.389	44.546	44.743	44.896	44.991	45.242	45.207	45.183	45.145	45.26	45.371	45.616	45.595	45.724	45.398	45.349	45.187	44.82	44.326	43.495	42.979	42.18	41.749
kh-6	21.56	42.071	44.702	47.201	46.74	48.547	49.19	48.629	46.072	45.263	44.971	44.836	45.488	45.366	46.221	45.602	45.736	44.678	44.677	44.228	44.623	44.444	44.636	44.579	44.725	44.783	45.193	44.886	44.866	44.881	45.203	45.499	45.32	45.414	45.333	45.609	45.77	45.821	45.819	45.873	45.739	45.702	45.513	45.233	44.648	43.77	43.3	42.519	42.086
kh-7	21.56	42.842	44.825	45.053	45.278	44.769	45.335	43.949	44.353	43.853	44.696	44.802	44.737	44.279	44.325	44.632	44.71	44.836	44.626	44.089	43.532	43.475	43.649	43.801	43.787	43.724	43.773	44.152	44.569	44.824	44.692	44.703	44.795	45.036	45.431	45.419	45.437	45.219	45.352	45.468	45.398	45.329	44.964	44.805	44.138	43.558	42.753	42.194	41.649
kh-8	21.56	44.887	45.656	47.18	46.245	49.056	49.428	48.362	45.746	45.64	45.56	45.786	45.444	45.136	45.657	45.609	46.159	45.274	45.192	44.654	44.738	44.418	44.012	44.103	44.152	44.348	44.565	44.722	44.919	45.072	45.167	45.418	45.383	45.359	45.321	45.436	45.547	45.792	45.771	45.9	45.574	45.525	45.363	44.996	44.502	43.671	43.155	42.356	41.925
kh-9	21.56	43.167	45.15	45.378	45.603	45.094	45.66	44.274	44.678	44.178	45.021	45.127	45.062	44.604	44.65	44.958	45.035	45.161	44.951	44.414	43.857	43.8	43.974	44.126	44.112	44.049	44.098	44.477	44.894	45.149	45.017	45.028	45.12	45.361	45.756	45.744	45.762	45.544	45.677	45.793	45.723	45.654	45.289	45.13	44.463	43.883	43.078	42.519	41.974
kh-10	21.56	42.956	44.939	45.167	45.392	44.883	45.449	44.063	44.467	43.967	44.81	44.916	44.851	44.393	44.439	44.747	44.824	44.95	44.74	44.203	43.646	43.589	43.763	43.915	43.901	43.838	43.887	44.266	44.683	44.938	44.806	44.817	44.909	45.15	45.545	45.533	45.551	45.333	45.466	45.582	45.512	45.443	45.078	44.919	44.252	43.672	42.867	42.308	41.763
kh-11	21.56	44.411	45.18	46.704	45.769	48.58	48.952	47.886	45.27	45.164	45.084	45.31	44.968	44.66	45.181	45.133	45.683	44.798	44.716	44.178	44.262	43.942	43.536	43.627	43.676	43.872	44.089	44.246	44.443	44.596	44.691	44.942	44.907	44.883	44.845	44.96	45.071	45.316	45.295	45.424	45.098	45.049	44.887	44.52	44.026	43.195	42.679	41.88	41.449
kh-12	21.56	41.847	44.478	46.977	46.516	48.323	48.966	48.405	45.848	45.039	44.747	44.612	45.264	45.142	45.997	45.378	45.512	44.454	44.453	44.004	44.399	44.22	44.412	44.355	44.501	44.559	44.969	44.662	44.642	44.657	44.979	45.275	45.096	45.19	45.109	45.385	45.546	45.597	45.595	45.649	45.515	45.478	45.289	45.009	44.424	43.546	43.076	42.295	41.862
kh-13	21.56	42.511	44.494	44.722	44.947	44.438	45.004	43.618	44.022	43.522	44.365	44.471	44.406	43.948	43.994	44.328	44.379	44.505	44.295	43.758	43.201	43.144	43.318	43.47	43.456	43.393	43.442	43.821	44.238	44.493	44.361	44.372	44.464	44.705	45.1	45.088	45.106	44.888	45.021	45.137	45.067	44.998	44.633	44.474	43.807	43.227	42.422	41.863	41.318
kh-14	21.56	44.299	45.068	46.592	45.657	48.468	48.84	47.774	45.158	45.052	44.972	45.198	44.856	44.548	45.001	45.021	45.571	44.686	44.604	44.066	44.15	43.83	43.424	43.515	43.564	43.76	43.977	44.134	44.331	44.484	44.579	44.83	44.795	44.771	44.733	44.848	44.959	45.204	45.183	45.312	44.986	44.937	44.775	44.408	43.914	43.083	42.567	41.768	41.337
kh-15	21.56	42.399	44.382	44.61	44.835	44.326	44.892	43.506	43.91	43.41	44.253	44.359	44.294	43.836	43.882	44.19	44.267	44.393	44.183	43.646	43.089	43.032	43.206	43.358	43.344	43.281	43.33	43.709	44.126	44.381	44.249	44.26	44.352	44.593	44.988	44.976	44.994	44.776	44.909	45.025	44.955	44.886	44.521	44.362	43.695	43.115	42.31	41.751	41.206
Dr-4	22.45	44.45	46.315	48.368	48.723	48.578	48.283	47.685	46.836	47.148	47.185	47.822	47.283	48.116	47.951	48.255	47.142	46.974	46.495	46.887	46.401	46.612	46.49	46.54	46.959	46.669	47.04	46.698	46.945	46.866	47.108	46.975	47.335	47.256	47.451	47.392	47.614	47.823	47.847	47.889	47.759	47.745	47.409	47.108	46.595	45.984	45.329	44.59	44.054
Dr-6	22.54	46.467	50.105	49.352	47.101	49.517	48.797	49.04	46.86	47.404	47.411	46.715	46.979	46.241	46.636	46.158	46.391	45.904	45.943	45.657	45.631	45.578	45.615	45.694	45.423	45.325	45.546	45.645	45.877	45.698	46.025	45.853	46.151	46.126	46.542	46.467	46.571	46.453	46.529	46.567	46.474	46.545	46.239	45.884	45.207	44.666	44.152	43.531	42.862
Dr-7	22.65	44.339	46.204	48.257	48.612	48.467	48.172	47.574	46.725	47.037	47.074	47.711	47.172	48.005	47.84	48.425	47.031	46.863	46.384	46.776	46.29	46.501	46.379	46.429	46.848	46.558	46.929	46.587	46.834	46.755	46.997	46.864	47.224	47.145	47.34	47.281	47.503	47.712	47.736	47.778	47.648	47.634	47.298	46.997	46.484	45.873	45.218	44.479	43.943
Dr-8	22.36	46.339	49.977	49.224	46.973	49.389	48.669	48.912	46.732	47.276	47.283	46.587	46.851	46.113	46.508	46.03	46.263	45.776	45.815	45.529	45.503	45.45	45.487	45.566	45.295	45.197	45.418	45.517	45.749	45.57	45.897	45.725	46.023	45.998	46.414	46.339	46.443	46.325	46.401	46.439	46.346	46.417	46.111	45.756	45.079	44.538	44.024	43.403	42.734
Dr-9	22.65	45.842	49.48	48.727	46.476	48.892	48.172	48.415	46.235	46.779	46.786	46.09	46.354	45.616	46.011	45.533	45.766	45.279	45.318	45.032	45.006	44.953	44.99	45.069	44.798	44.7	44.921	45.02	45.252	45.073	45.4	45.228	45.526	45.501	45.917	45.842	45.946	45.828	45.904	45.942	45.849	45.92	45.614	45.259	44.582	44.041	43.527	42.906	42.237
Dr-10	22.54	44.327	46.192	48.245	48.6	48.455	48.16	47.562	46.713	47.025	47.062	47.699	47.16	47.993	47.828	48.625	47.019	46.851	46.372	46.764	46.278	46.489	46.367	46.417	46.836	46.546	46.917	46.575	46.822	46.743	46.985	46.852	47.212	47.133	47.328	47.269	47.491	47.7	47.724	47.766	47.636	47.622	47.286	46.985	46.472	45.861	45.206	44.467	43.931
Dr-11	22.45	45.79	49.428	48.675	46.424	48.84	48.12	48.363	46.183	46.727	46.734	46.038	46.302	45.564	45.959	45.481	45.714	45.227	45.266	44.98	44.954	44.901	44.938	45.017	44.746	44.648	44.869	44.968	45.2	45.021	45.348	45.176	45.474	45.449	45.865	45.79	45.894	45.776	45.852	45.89	45.797	45.868	45.562	45.207	44.53	43.989	43.475	42.854	42.185
Dr-12	22.46	45.807	49.445	48.692	46.441	48.857	48.137	48.38	46.2	46.744	46.751	46.055	46.319	45.581	45.976	45.498	45.731	45.244	45.283	44.997	44.971	44.918	44.955	45.034	44.763	44.665	44.886	44.985	45.217	45.038	45.365	45.193	45.491	45.466	45.882	45.807	45.911	45.793	45.869	45.907	45.814	45.885	45.579	45.224	44.547	44.006	43.492	42.871	42.202
Dr-13	22.57	44.564	46.429	48.482	48.837	48.692	48.397	47.799	46.95	47.262	47.299	47.936	47.397	48.23	48.065	48.369	47.256	47.088	46.609	47.001	46.515	46.726	46.604	46.654	47.073	46.783	47.154	46.812	47.059	46.98	47.222	47.089	47.449	47.37	47.565	47.506	47.728	47.937	47.961	48.003	47.873	47.859	47.523	47.222	46.709	46.098	45.443	44.704	44.168
k-4	22.36	49.873	47.561	44.767	44.993	43.31	44.433	43.066	44.767	45	45.365	45.265	45.126	44.631	44.521	44.318	44.992	44.174	44.345	43.845	44.361	43.76	43.622	43.298	43.567	43.596	44.186	44.145	44.393	44.061	44.375	44.167	44.528	44.384	44.551	44.48	44.795	44.987	45.009	45.051	44.889	44.918	44.585	44.408	43.731	43.107	42.408	41.756	41.146
k-5	22.52	45.236	45.284	44.778	43.949	43.497	44.932	45.971	45.708	45.125	44.791	44.874	44.393	44.518	44.697	44.647	44.349	43.933	43.591	43.675	43.749	43.851	43.582	43.569	43.584	43.771	43.909	44.032	44.072	44.223	44.479	44.547	44.647	44.71	45.034	45.027	45.135	45.116	45.289	45.391	45.342	45.272	45.059	44.606	43.94	43.319	42.693	42.041	41.388
k-6	22.45	41.868	44.775	47.108	46.015	44.04	43.089	43.259	44.291	44.779	45.166	45.75	45.562	45.569	44.879	44.986	44.597	44.942	44.668	44.191	43.849	43.844	43.948	43.95	43.716	43.957	44.037	44.179	44.265	44.522	44.754	44.858	44.871	45.052	44.9	44.842	44.818	45.032	45.323	45.384	45.477	45.349	45.228	44.793	44.266	43.434	42.849	42.018	41.64
k-7	22.85	49.861	47.549	44.755	44.981	43.298	44.421	43.054	44.755	44.988	45.353	45.253	45.114	44.619	44.509	44.306	44.98	44.162	44.333	43.833	44.349	43.748	43.61	43.286	43.555	43.584	44.174	44.133	44.381	44.049	44.363	44.155	44.516	44.372	44.539	44.468	44.783	44.975	44.997	45.039	44.877	44.906	44.573	44.396	43.719	43.095	42.396	41.744	41.134
k-8	23.12	45.224	45.272	44.766	43.937	43.485	44.92	45.959	45.696	45.113	44.779	44.862	44.381	44.506	44.685	44.985	44.337	43.921	43.579	43.663	43.737	43.839	43.57	43.557	43.572	43.759	43.897	44.02	44.06	44.211	44.467	44.535	44.635	44.698	45.022	45.015	45.123	45.104	45.277	45.379	45.33	45.26	45.047	44.594	43.928	43.307	42.681	42.029	41.376
k-9	23.52	41.856	44.763	47.096	46.003	44.028	43.077	43.247	44.279	44.767	45.154	45.738	45.55	45.557	44.867	44.974	44.585	44.93	44.656	44.179	43.837	43.832	43.936	43.938	43.704	43.945	44.025	44.167	44.253	44.51	44.742	44.846	44.859	45.04	44.888	44.83	44.806	45.02	45.311	45.372	45.465	45.337	45.216	44.781	44.254	43.422	42.837	42.006	41.628
k-10	23.12	50.008	47.696	44.902	45.128	43.445	44.568	43.201	44.902	45.135	45.5	45.4	45.261	44.766	44.656	44.453	45.127	44.309	44.48	43.98	44.496	43.895	43.757	43.433	43.702	43.731	44.321	44.28	44.528	44.196	44.51	44.302	44.663	44.519	44.686	44.615	44.93	45.122	45.144	45.186	45.024	45.053	44.72	44.543	43.866	43.242	42.543	41.891	41.281
k-11	23.32	45.451	45.499	44.993	44.164	43.712	45.147	46.186	45.923	45.34	45.006	45.089	44.608	44.733	44.912	44.862	44.564	44.148	43.806	43.89	43.964	44.066	43.797	43.784	43.799	43.986	44.124	44.247	44.287	44.438	44.694	44.762	44.862	44.925	45.249	45.242	45.35	45.331	45.504	45.606	45.557	45.487	45.274	44.821	44.155	43.534	42.908	42.256	41.603
k-12	23.52	49.923	47.611	44.817	45.043	43.36	44.483	43.116	44.817	45.05	45.415	45.315	45.176	44.681	44.571	44.368	45.042	44.224	44.395	43.895	44.411	43.81	43.672	43.348	43.617	43.646	44.236	44.195	44.443	44.111	44.425	44.217	44.578	44.434	44.601	44.53	44.845	45.037	45.059	45.101	44.939	44.968	44.635	44.458	43.781	43.157	42.458	41.806	41.196
Dm-20	21.25	41.902	44.096	44.879	44.991	46.048	43.837	44.175	42.517	44.93	44.228	45.058	43.947	44.242	44.042	43.931	44.378	43.925	43.723	43.118	43.452	43.218	43.129	42.79	42.887	42.965	43.269	43.493	43.326	43.491	43.61	43.958	43.841	43.991	43.922	44.054	44.121	44.381	44.485	44.568	44.43	44.391	44.111	43.67	43.104	42.412	41.799	41.017	40.487
Dm-21	21.26	50.254	47.18	44.576	45.197	45.922	46.196	44.641	44.275	42.9	43.174	43.211	43.553	43.752	43.647	43.86	43.352	43.715	42.995	42.892	42.429	42.641	42.472	42.002	41.882	42.171	42.571	42.725	42.695	42.843	42.947	43.073	43.13	43.398	43.441	43.77	43.674	43.826	43.647	43.789	43.63	43.575	43.316	42.996	42.322	41.648	41.081	40.352	39.727
Dm-22	21.36	42.037	44.231	45.014	45.126	46.183	43.972	44.31	42.652	45.065	44.363	45.193	44.082	44.377	44.177	44.066	44.513	44.06	43.858	43.253	43.587	43.353	43.264	42.925	43.022	43.1	43.404	43.628	43.461	43.626	43.745	44.093	43.976	44.126	44.057	44.189	44.256	44.516	44.62	44.703	44.565	44.526	44.246	43.805	43.239	42.547	41.934	41.152	40.622
Dm-23	21.35	50.362	47.172	44.568	45.189	45.914	46.188	44.633	44.267	42.892	43.166	43.203	43.545	43.744	43.639	43.852	43.344	43.707	42.987	42.884	42.421	42.633	42.464	41.994	41.874	42.163	42.563	42.717	42.687	42.835	42.939	43.065	43.122	43.39	43.433	43.762	43.666	43.818	43.639	43.781	43.622	43.567	43.308	42.988	42.314	41.64	41.073	40.344	39.719
Dm-24	21.36	41.956	44.15	44.933	45.045	46.102	43.891	44.229	42.571	44.984	44.282	45.112	44.001	44.296	44.096	43.985	44.432	43.979	43.777	43.172	43.506	43.272	43.183	42.844	42.941	43.019	43.323	43.547	43.38	43.545	43.664	44.012	43.895	44.045	43.976	44.108	44.175	44.435	44.539	44.622	44.484	44.445	44.165	43.724	43.158	42.466	41.853	41.071	40.541
Dm-25	21.25	41.952	44.146	44.929	45.041	46.098	43.887	44.225	42.567	44.98	44.278	45.108	43.997	44.292	44.092	43.981	44.428	43.975	43.773	43.168	43.502	43.268	43.179	42.84	42.937	43.015	43.319	43.543	43.376	43.541	43.66	44.008	43.891	44.041	43.972	44.104	44.171	44.431	44.535	44.618	44.48	44.441	44.161	43.72	43.154	42.462	41.849	41.067	40.537
Dm-26	21.36	42.987	45.181	45.964	46.076	47.133	44.922	45.26	43.602	46.015	45.313	46.143	45.032	45.327	45.127	45.016	45.463	45.01	44.808	44.203	44.537	44.303	44.214	43.875	43.972	44.05	44.354	44.578	44.411	44.576	44.695	45.043	44.926	45.076	45.007	45.139	45.206	45.466	45.57	45.653	45.515	45.476	45.196	44.755	44.189	43.497	42.884	42.102	41.572
Ha-16	20.68	40.393	43.009	45.237	45.221	44.965	46.565	46.115	45.181	45.064	45.15	45.164	45.016	45.448	46.098	45.67	45.228	44.486	44.36	44.108	43.796	43.725	43.696	43.786	43.855	43.691	43.964	43.954	44.217	44.534	44.822	45.055	44.817	44.943	45.148	45.284	45.374	45.14	45.273	45.375	45.3	45.357	44.929	44.753	44.056	43.394	42.66	41.821	41.158
Ha-17	20.68	44.638	43.734	43.953	44.568	42.347	42.62	43.932	45.899	46.352	45.888	45.556	44.902	45.277	45.909	46.41	46.097	45.584	45.23	45.177	44.738	44.988	44.766	45.046	45.062	45.231	45.565	45.545	45.522	45.67	45.636	45.773	45.786	46.03	46.262	46.539	46.606	46.672	46.608	46.786	46.711	46.593	46.366	46.026	45.433	44.711	43.982	43.323	42.758
Ha-18	20.68	44.871	49.355	49.957	49.594	48.731	48.649	48.217	47.889	47.72	48.199	48.298	48.551	48.03	47.732	47.126	47.123	46.815	46.82	46.097	45.916	45.88	45.869	45.721	45.298	45.388	45.53	45.823	45.81	45.719	45.946	46.101	46.39	46.432	46.266	46.486	46.579	46.897	46.845	46.776	46.643	46.735	46.367	45.865	45.075	44.535	44.047	43.383	42.789
Ha-19	20.68	40.106	42.722	44.95	44.934	44.678	46.278	45.828	44.894	44.777	44.863	44.877	44.729	45.161	45.811	45.383	44.941	44.199	44.073	43.821	43.509	43.438	43.409	43.499	43.568	43.404	43.677	43.667	43.93	44.247	44.535	44.768	44.53	44.656	44.861	44.997	45.087	44.853	44.986	45.088	45.013	45.07	44.642	44.466	43.769	43.107	42.373	41.534	40.871
Dr-17	22.25	46.57	50.208	49.455	47.204	49.62	48.9	49.143	46.963	47.507	47.514	46.818	47.082	46.344	46.739	46.261	46.494	46.007	46.046	45.76	45.734	45.681	45.718	45.797	45.526	45.428	45.649	45.748	45.98	45.801	46.128	45.956	46.254	46.229	46.645	46.57	46.674	46.556	46.632	46.67	46.577	46.648	46.342	45.987	45.31	44.769	44.255	43.634	42.965
Dr-18	22.15	44.856	46.721	48.774	49.129	48.984	48.689	48.091	47.242	47.554	47.591	48.228	47.689	48.522	48.357	48.661	47.548	47.38	46.901	47.293	46.807	47.018	46.896	46.946	47.365	47.075	47.446	47.104	47.351	47.272	47.514	47.381	47.741	47.662	47.857	47.798	48.02	48.229	48.253	48.295	48.165	48.151	47.815	47.514	47.001	46.39	45.735	44.996	44.46
kh-16	21.32	45.337	46.106	47.63	46.695	49.506	49.878	48.812	46.196	46.09	46.01	46.236	45.894	45.586	46.107	46.059	46.609	45.724	45.642	45.104	45.188	44.868	44.462	44.553	44.602	44.798	45.015	45.172	45.369	45.522	45.617	45.868	45.833	45.809	45.771	45.886	45.997	46.242	46.221	46.35	46.024	45.975	45.813	45.446	44.952	44.121	43.605	42.806	42.375
kh-17	21.56	42.35	44.981	47.48	47.019	48.826	49.469	48.908	46.351	45.542	45.25	45.115	45.767	45.645	46.5	45.881	46.015	44.957	44.956	44.507	44.902	44.723	44.915	44.858	45.004	45.062	45.472	45.165	45.145	45.16	45.482	45.778	45.599	45.693	45.612	45.888	46.049	46.1	46.098	46.152	46.018	45.981	45.792	45.512	44.927	44.049	43.579	42.798	42.365
kh-18	21.56	43.28	45.263	45.491	45.716	45.207	45.773	44.387	44.791	44.291	45.134	45.24	45.175	44.717	44.763	45.071	45.148	45.274	45.064	44.527	43.97	43.913	44.087	44.239	44.225	44.162	44.211	44.59	45.007	45.262	45.13	45.141	45.233	45.474	45.869	45.857	45.875	45.657	45.79	45.906	45.836	45.767	45.402	45.243	44.576	43.996	43.191	42.632	42.087
kh-19	21.56	43.069	45.052	45.28	45.505	44.996	45.562	44.176	44.58	44.08	44.923	45.029	44.964	44.506	44.552	44.86	44.937	45.063	44.853	44.316	43.759	43.702	43.876	44.028	44.014	43.951	44	44.379	44.796	45.051	44.919	44.93	45.022	45.263	45.658	45.646	45.664	45.446	45.579	45.695	45.625	45.556	45.191	45.032	44.365	43.785	42.98	42.421	41.876
K-13	23.25	50.74	48.428	45.634	45.86	44.177	45.3	43.933	45.634	45.867	46.232	46.132	45.993	45.498	45.388	45.185	45.859	45.041	45.212	44.712	45.228	44.627	44.489	44.165	44.434	44.463	45.053	45.012	45.26	44.928	45.242	45.034	45.395	45.251	45.418	45.347	45.662	45.854	45.876	45.918	45.756	45.785	45.452	45.275	44.598	43.974	43.275	42.623	42.013
K-14	23.15	42.335	44.966	47.465	47.004	48.811	49.454	48.893	46.336	45.527	45.235	45.1	45.752	45.63	46.485	45.866	46	44.942	44.941	44.492	44.887	44.708	44.9	44.843	44.989	45.047	45.457	45.15	45.13	45.145	45.467	45.763	45.584	45.678	45.597	45.873	46.034	46.085	46.083	46.137	46.003	45.966	45.777	45.497	44.912	44.034	43.564	42.783	42.35
K-15	23.15	50.198	47.886	45.092	45.318	43.635	44.758	43.391	45.092	45.325	45.69	45.59	45.451	44.956	44.846	44.643	45.317	44.499	44.67	44.17	44.686	44.085	43.947	43.623	43.892	43.921	44.511	44.47	44.718	44.386	44.7	44.492	44.853	44.709	44.876	44.805	45.12	45.312	45.334	45.376	45.214	45.243	44.91	44.733	44.056	43.432	42.733	42.081	41.471
K-16	23.14	42.646	45.553	47.886	46.793	44.818	43.867	44.037	45.069	45.557	45.944	46.528	46.34	46.347	45.657	45.764	45.375	45.72	45.446	44.969	44.627	44.622	44.726	44.728	44.494	44.735	44.815	44.957	45.043	45.3	45.532	45.636	45.649	45.83	45.678	45.62	45.596	45.81	46.101	46.162	46.255	46.127	46.006	45.571	45.044	44.212	43.627	42.796	42.418
K-17	23.36	42.184	45.091	47.424	46.331	44.356	43.405	43.575	44.607	45.095	45.482	46.066	45.878	45.885	45.195	45.302	44.913	45.258	44.984	44.507	44.165	44.16	44.264	44.266	44.032	44.273	44.353	44.495	44.581	44.838	45.07	45.174	45.187	45.368	45.216	45.158	45.134	45.348	45.639	45.7	45.793	45.665	45.544	45.109	44.582	43.75	43.165	42.334	41.956
Dm-27	21	43.812	46.006	46.789	46.901	47.958	45.747	46.085	44.427	46.84	46.138	46.968	45.857	46.152	45.952	45.841	46.288	45.835	45.633	45.028	45.362	45.128	45.039	44.7	44.797	44.875	45.179	45.403	45.236	45.401	45.52	45.868	45.751	45.901	45.832	45.964	46.031	46.291	46.395	46.478	46.34	46.301	46.021	45.58	45.014	44.322	43.709	42.927	42.397
Dm-28	21	51.235	48.668	46.064	46.685	47.41	47.684	46.129	45.763	44.388	44.662	44.699	45.041	45.24	45.135	45.348	44.84	45.203	44.483	44.38	43.917	44.129	43.96	43.49	43.37	43.659	44.059	44.213	44.183	44.331	44.435	44.561	44.618	44.886	44.929	45.258	45.162	45.314	45.135	45.277	45.118	45.063	44.804	44.484	43.81	43.136	42.569	41.84	41.215
Dm-29	21	47.622	43.213	43.441	43.832	41.139	40.899	42.141	43.976	44.072	43.84	43.981	44.497	44.327	44.566	44.27	44.444	44.331	43.665	43.721	43.46	43.563	43.191	43.235	43.548	43.698	44.118	44.122	44.311	44.282	44.497	44.592	44.718	44.978	45.43	45.413	45.425	45.283	45.417	45.428	45.463	45.496	45.43	44.934	44.285	43.494	42.737	42.087	41.558
Dm-30	21	43.747	45.941	46.724	46.836	47.893	45.682	46.02	44.362	46.775	46.073	46.903	45.792	46.087	45.887	45.776	46.223	45.77	45.568	44.963	45.297	45.063	44.974	44.635	44.732	44.81	45.114	45.338	45.171	45.336	45.455	45.803	45.686	45.836	45.767	45.899	45.966	46.226	46.33	46.413	46.275	46.236	45.956	45.515	44.949	44.257	43.644	42.862	42.332
Ha-20	20.68	41.076	43.692	45.92	45.904	45.648	47.248	46.798	45.864	45.747	45.833	45.847	45.699	46.131	46.781	46.353	45.911	45.169	45.043	44.791	44.479	44.408	44.379	44.469	44.538	44.374	44.647	44.637	44.9	45.217	45.505	45.738	45.5	45.626	45.831	45.967	46.057	45.823	45.956	46.058	45.983	46.04	45.612	45.436	44.739	44.077	43.343	42.504	41.841
Ha-21	20.68	44.341	43.437	43.656	44.271	42.05	42.323	43.635	45.602	46.055	45.591	45.259	44.605	44.98	45.612	46.113	45.8	45.287	44.933	44.88	44.441	44.691	44.469	44.749	44.765	44.934	45.268	45.248	45.225	45.373	45.339	45.476	45.489	45.733	45.965	46.242	46.309	46.375	46.311	46.489	46.414	46.296	46.069	45.729	45.136	44.414	43.685	43.026	42.461
Ha-22	20.68	44.39	48.874	49.476	49.113	48.25	48.168	47.736	47.408	47.239	47.718	47.817	48.07	47.549	47.251	46.645	46.642	46.334	46.339	45.616	45.435	45.399	45.388	45.24	44.817	44.907	45.049	45.342	45.329	45.238	45.465	45.62	45.909	45.951	45.785	46.005	46.098	46.416	46.364	46.295	46.162	46.254	45.886	45.384	44.594	44.054	43.566	42.902	42.308
Ha-23	20.68	44.369	48.853	49.455	49.092	48.229	48.147	47.715	47.387	47.218	47.697	47.796	48.049	47.528	47.23	46.624	46.621	46.313	46.318	45.595	45.414	45.378	45.367	45.219	44.796	44.886	45.028	45.321	45.308	45.217	45.444	45.599	45.888	45.93	45.764	45.984	46.077	46.395	46.343	46.274	46.141	46.233	45.865	45.363	44.573	44.033	43.545	42.881	42.287
Ha-24	20.68	40.901	43.517	45.745	45.729	45.473	47.073	46.623	45.689	45.572	45.658	45.672	45.524	45.956	46.606	46.178	45.736	44.994	44.868	44.616	44.304	44.233	44.204	44.294	44.363	44.199	44.472	44.462	44.725	45.042	45.33	45.563	45.325	45.451	45.656	45.792	45.882	45.648	45.781	45.883	45.808	45.865	45.437	45.261	44.564	43.902	43.168	42.329	41.666
Kh-20	22.36	45.977	46.746	48.27	47.335	50.146	50.518	49.452	46.836	46.73	46.65	46.876	46.534	46.226	46.747	46.699	47.249	46.364	46.282	45.744	45.828	45.508	45.102	45.193	45.242	45.438	45.655	45.812	46.009	46.162	46.257	46.508	46.473	46.449	46.411	46.526	46.637	46.882	46.861	46.99	46.664	46.615	46.453	46.086	45.592	44.761	44.245	43.446	43.015
Kh-21	22.52	42.946	45.577	48.076	47.615	49.422	50.065	49.504	46.947	46.138	45.846	45.711	46.363	46.241	47.096	46.477	46.611	45.553	45.552	45.103	45.498	45.319	45.511	45.454	45.6	45.658	46.068	45.761	45.741	45.756	46.078	46.374	46.195	46.289	46.208	46.484	46.645	46.696	46.694	46.748	46.614	46.577	46.388	46.108	45.523	44.645	44.175	43.394	42.961
Kh-22	22.62	43.38	45.363	45.591	45.816	45.307	45.873	44.487	44.891	44.391	45.234	45.34	45.275	44.817	44.863	45.171	45.248	45.374	45.164	44.627	44.07	44.013	44.187	44.339	44.325	44.262	44.311	44.69	45.107	45.362	45.23	45.241	45.333	45.574	45.969	45.957	45.975	45.757	45.89	46.006	45.936	45.867	45.502	45.343	44.676	44.096	43.291	42.732	42.187
Kh-23	22.45	45.602	46.371	47.895	46.96	49.771	50.143	49.077	46.461	46.355	46.275	46.501	46.159	45.851	46.372	46.324	46.874	45.989	45.907	45.369	45.453	45.133	44.727	44.818	44.867	45.063	45.28	45.437	45.634	45.787	45.882	46.133	46.098	46.074	46.036	46.151	46.262	46.507	46.486	46.615	46.289	46.24	46.078	45.711	45.217	44.386	43.87	43.071	42.64
Kh-24	22.36	42.417	44.4	44.628	44.853	44.344	44.91	43.524	43.928	43.428	44.271	44.377	44.312	43.854	43.9	44.208	44.285	44.411	44.201	43.664	43.107	43.05	43.224	43.376	43.362	43.299	43.348	43.727	44.144	44.399	44.267	44.278	44.37	44.611	45.006	44.994	45.012	44.794	44.927	45.043	44.973	44.904	44.539	44.38	43.713	43.133	42.328	41.769	41.224
K-18	23.52	49.46	47.148	44.354	44.58	42.897	44.02	42.653	44.354	44.587	44.952	44.852	44.713	44.218	44.108	43.905	44.579	43.761	43.932	43.432	43.948	43.347	43.209	42.885	43.154	43.183	43.773	43.732	43.98	43.648	43.962	43.754	44.115	43.971	44.138	44.067	44.382	44.574	44.596	44.638	44.476	44.505	44.172	43.995	43.318	42.694	41.995	41.343	40.733
K-19	23.54	44.805	44.853	44.347	43.518	43.066	44.501	45.54	45.277	44.694	44.36	44.443	43.962	44.087	44.266	44.216	43.918	43.502	43.16	43.244	43.318	43.42	43.151	43.138	43.153	43.34	43.478	43.601	43.641	43.792	44.048	44.116	44.216	44.279	44.603	44.596	44.704	44.685	44.858	44.96	44.911	44.841	44.628	44.175	43.509	42.888	42.262	41.61	40.957
K-20	23.63	41.547	44.454	46.787	45.694	43.719	42.768	42.938	43.97	44.458	44.845	45.429	45.241	45.248	44.558	44.665	44.276	44.621	44.347	43.87	43.528	43.523	43.627	43.629	43.395	43.636	43.716	43.858	43.944	44.201	44.433	44.537	44.55	44.731	44.579	44.521	44.497	44.711	45.002	45.063	45.156	45.028	44.907	44.472	43.945	43.113	42.528	41.697	41.319
K-21	23.122	49.577	47.265	44.471	44.697	43.014	44.137	42.77	44.471	44.704	45.069	44.969	44.83	44.335	44.225	44.022	44.696	43.878	44.049	43.549	44.065	43.464	43.326	43.002	43.271	43.3	43.89	43.849	44.097	43.765	44.079	43.871	44.232	44.088	44.255	44.184	44.499	44.691	44.713	44.755	44.593	44.622	44.289	44.112	43.435	42.811	42.112	41.46	40.85
[truncated: 208 more columns]
