# Supplementary material for: Prediction of some quality properties of rice and its flour by near‐infrared spectroscopy (NIRS) analysis
Source: Food Sci Nutr. 2020 Dec 25;9(2):1099–105. doi: 10.1002/fsn3.2086 (PMC7866604; doi:10.1002/fsn3.2086)
Supplement: Supplementary file 2 — Data S2 [file FSN3-9-1099-s002.xlsx]

## Sheet: Flour
	AC(Flour)				BDV(Flour)
Predicted Y (میزان آمیلوز, Factor-7)	Predicted	Reference		Predicted Y (فروریختگی چسبندگی, Factor-8)	Predicted	Reference
kh-16	21.6106	21.32		kh-16	68.1769	69
kh-17	21.5644	21.56		kh-17	68.0383	68
kh-18	21.4977	21.56		kh-18	67.4834	67
kh-19	21.4977	21.56		kh-19	67.4835	38
K-13	23.0238	23.25		K-13	105.091	105
K-14	21.5644	23.15		K-14	86.3254	105
K-15	23.0238	23.15		K-15	105.091	105
K-16	23.0643	23.14		K-16	104.428	105
K-17	23.0643	23.36		K-17	104.428	105
Dm-27	21.1597	21		Dm-27	69.2291	70
Dm-28	21.2577	21		Dm-28	69.4732	70
Dm-29	21.216	21		Dm-29	70.6814	70
Dm-30	21.1597	21		Dm-30	69.229	70
Ha-20	20.6309	20.68		Ha-20	74.3402	80
Ha-21	20.451	20.68		Ha-21	77.3356	80
Ha-22	19.8569	20.68		Ha-22	80.4659	80
Ha-23	19.8569	20.68		Ha-23	80.4659	80
Ha-24	20.6309	20.68		Ha-24	74.3401	80
Kh-20	21.6106	22.36		Kh-20	68.177	67
Kh-21	21.5644	22.52		Kh-21	68.0382	67
Kh-22	21.4977	22.62		Kh-22	67.4834	67
Kh-23	21.6106	22.45		Kh-23	68.177	68
Kh-24	21.4977	22.36		Kh-24	67.4837	68
K-18	23.0238	23.52		K-18	105.091	105
K-19	22.8059	23.54		K-19	105.868	105
K-20	23.0643	23.63		K-20	104.428	105
K-21	23.0238	23.122		K-21	105.091	105

## Sheet: Rice
	AC(Rice)				PC(Rice)					SBV(Rice)
Predicted Y (آمیلوز-برنج, Factor-7)	Predicted	Reference		Predicted Y (پروتئین -برنج, Factor-8)	Predicted	Reference			Predicted Y (پس روی چسبندگی, Factor-8)	Predicted	Reference
Kh-20	21.2028	21.56		Kh-20	9.86354	9.7			Kh-20	160.126	161.35
Dr-17	20.7863	22.12		Dr-17	8.52484	7.2			Dr-17	130.221	142.52
Dr-18	22.3278	22.11		Dr-18	6.87564	7.2			Dr-18	141.706	142.52
Dr-19	22.3278	22.12		Dr-19	6.87565	7.2			Dr-19	141.705	142.52
Dr-20	20.7863	22		Dr-20	8.12445	7.2			Dr-20	130.222	142.52
Dm-21	21.2102	21		Dm-21	10.1635	10.5			Dm-21	128.665	130.52
Ha-20	20.6108	20.68		Ha-20	9.81659	10			Ha-20	132.758	130.52
Ha-21	20.8638	20.68		Ha-21	10.3043	10			Ha-21	131.343	130.52
Kh-21	21.2028	21		Kh-21	9.86354	10			Kh-21	160.126	155.63
Dr-21	20.7863	22		Dr-21	9.89542	7.5			Dr-21	130.221	142.36
Kh-22	21.2028	21		Kh-22	9.86354	9.7			Kh-22	160.12	161.54
Kh-23	21.2422	21		Kh-23	9.85226	9.7			Kh-23	163.016	161.54
Kh-24	20.756	21		Kh-24	10.0382	9.7			Kh-24	161.481	161.54
Dm-22	21.2051	20.65		Dm-22	10.4826	10.25			Dm-22	131.907	130.25
Dm-23	21.0734	20.65		Dm-23	10.439	10.23			Dm-23	129.289	130.25
Dm-24	21.2102	21		Dm-24	10.1635	10.32			Dm-24	128.675	130.25
Dm-25	21.4452	21.74		Dm-25	10.0531	10.25			Dm-25	129.79	130.25
Dm-26	21.3605	21.74		Dm-26	9.38025	10.5			Dm-26	135.238	130.25
Ha-22	20.8638	20.68		Ha-22	10.3043	10			Ha-22	131.342	130.25
Ha-23	20.6108	20.68		Ha-23	9.81659	10			Ha-23	132.751	130.25
Ha-24	20.6844	20.68		Ha-24	10.0674	10			Ha-24	132.07	130.25
Ha-25	20.6844	20.68		Ha-25	10.0674	10			Ha-25	132.067	130.25
Ka-16	22.9739	23		Ka-16	8.91565	8.5			Ka-16	139.18	138.5
Ka-17	23.0013	23		Ka-17	8.84163	8.5			Ka-17	143.337	142.35
Ka-18	23.1961	23		Ka-18	8.6648	8.5			Ka-18	143.727	142.35
Ka-20	22.4411	23.02		Ka-20	8.46991	8.5			Ka-20	142.697	142.35
Ka-21	23.1961	23.01		Ka-21	8.66479	8.5			Ka-21	143.728	142.35
Ka-22	22.9739	23.11		Ka-22	8.91565	8.5			Ka-22	139.181	142.35
